# Supplementary material for: Constructing the spatiotemporal atlas of single-cell lineage trajectories in stereotypic biological structures
Source: iScience. 2025 Dec 1;29(1):114307. doi: 10.1016/j.isci.2025.114307 (PMC12774768; doi:10.1016/j.isci.2025.114307)
Supplement: Table S1. Zipcodes of each developmental stage, related to Figure S2 [file mmc2.xlsx]

## Sheet: Sheet1
E6.5 Zipcodes	E6.75 Zipcodes	E7.0 Zipcodes	E7.25 Zipcodes	E7.5 Zipcodes
Eno1	Snora7a	2210039B01Rik	1110017D15Rik	Marchf9
Snrpn	Tmem37	2210409E12Rik	1190002N15Rik	Septin3
Slc7a3	Slc35d3	2410007B07Rik	1600014K23Rik	1190002N15Rik
Trh	Ier3	2610528J11Rik	1700003E16Rik	1500016L03Rik
Ifitm2	Smtnl2	2810417H13Rik	1700003M02Rik	1700013H16Rik
Gm12669	Pou3f1	2810459M11Rik	1700009P17Rik	1700019D03Rik
Tmem254b	Crb3	5730408K05Rik	1700013F07Rik	2210409E12Rik
Wfdc2	Ramp3	5730457N03Rik	1700016K19Rik	2610528J11Rik
Oaz1-ps	Fgf4	A230046K03Rik	1700019D03Rik	2900011O08Rik
Hnrnpa1	Klk13	A930004D18Rik	1700026D08Rik	4933402E13Rik
Pou5f1	Smagp	Aadac	1700027A23Rik	9130008F23Rik
Prps1	Ppp1r14a	Aamp	1700028P14Rik	A130077B15Rik
Atp6v0c	Cldn4	Abcc2	1700088E04Rik	A630089N07Rik
1700019D03Rik	Sox3	Acp5	2900011O08Rik	A930012L18Rik
Apex1	Gnmt	Actl6a	3830417A13Rik	Acot2
Gsta4	Flot1	Adamts9	4632428N05Rik	Acsl4
Pim2	Slc7a3	Adh5	4930529M08Rik	Actc1
Tmem254c	Ddit4	Adra2b	4932425I24Rik	Adh5
N6amt2	Cpa2	Ahnak	4932438H23Rik	Afp
Gng3	Utf1	Ahsa1	5730528L13Rik	Akap2
Ldhb	Syngr1	Aldoa	6230427J02Rik	Alas2
Rangrf	Mfng	Aldob	9530077C05Rik	Alcam
Snapc5	Ifi27l2a	Anxa5	9930013L23Rik	Amn
Cyct	Gm129	Aplnr	A330021E22Rik	Ang
Exosc7	Ly6a	Apoa5	Acsl3,Utp14b	Antxr1
Ndfip1	Mgp	Apoc4	Adcyap1r1	Anxa1
Nup37	Spink2	Apom	Aff1	Anxa5
Cnn3	Htr3a	Aqp8	Afp	Ap1s2
Utf1	Enc1	Arl1	AI662270	Apoa1
Polr2d	Bnip3	Arl4c	Ak7	Apoa2
Nudt19	Slc2a1	Armc10	Akap2	Apoa4
Crabp2	2310069G16Rik	As3mt	Alcam	Apob
Ppp1ca	Slc48a1	Asah1	Aldob	Apoc1
Naa20	Uchl1	Atp1b1	Alpl	Apom
Crip2	Gngt2	Atp6v1d	Amn	Arf1
Hprt	Rnd2	Atp6v1e1	Amot	Arglu1
Ifitm3	Slain1	Axin2	Amotl1	Arhgdib
Mtx2	Cmtm8	B3galt2	Ang,Rnase4	Arid5b
Chchd6	Spp1	Bex4	Ankrd10	Asb12
Uchl1	Crabp2	Bmper	Ano9	Atp5c1
Car14	1190005I06Rik	Bst2	Anxa3	Axin2
Nnat	Prrg4	Btg2	Anxa8	B3gnt7
Ppif	Gdap10	Bub3	Apln	B4galt5
Thyn1	Grp	Calm2	Aplnr	Bcat1
Cthrc1	Rab20	Capg	Apoa1	Bcat2
Mrpl13	Tmem86a	Car4	Apoa4	Bcl11a
Brix1	Tmem254c	Casc4	Apob	Beta-s
Dnph1	Lypd6b	Cbx7	Apoe	Bex4
Hist3h2ba	Sall2	Ccnb2	Apom	Bicd1
Hmga1	Zfp367	Ccnd2	Arhgef18	Bmp4
Mixl1	Mixl1	Cct8	Arhgef26	Bst2
T	Fgf8	Cd63	Arid5b	Btbd17
Fgf8	Gsc	Cd9	Arl4d	Bzw1
Fst	Fst	Cdh1	Armc2	C430049B03Rik
Eomes	Eomes	Cdh11	Armc3	Calca
Gm9846	T	Cdh2	Asah1	Cald1
Apln	Foxa2	Cdh5	Axin2	Camk2a
Mesp1	Apln	Cdhr2	Basp1	Camkv
Cxx1c	Grrp1	Cdx1	Bcat1	Capg
Upp1	Snai1	Cflar	Bex4	Capn2
Snai1	Mesp1	Cgn	Bst2	Capn6
Tnfrsf19	Wnt3	Chd9	C2cd4a	Car4
Nefl	Wnt8a	Chrna1	Cald1	Ccdc109b
Wnt3	Frzb	Chst7	Camsap3	Cct5
Slpi	Cxx1c	Cited2	Car7	Cct7
Grrp1	Upp1	Cldn4	Cbx7	Cct8
Lefty2	Sp5	Cldn7	Ccdc108	Cd9
Cda	Cda	Cnbp	Ccdc11	Cdh1
Tdgf1	Lefty2	Cnn3	Ccdc135	Cdh13
Fgf17	Olig1	Col13a1	Ccdc19	Cdkn1a
Pdgfa	Pkdcc	Col4a1	Ccdc57	Cdx1
Mpc1	Axin2	Commd3	Ccdc65	Cdx2
Tcea3	Nefl	Cops4	Cd24a	Cer1
Pitx2	Pdlim4	Coq7	Cdca7	Cgnl1
Olfr1116-ps	Tnfrsf19	Cox7a2l	Cdh1	Chchd10
Gm10664	Nodal	Crb3	Cdh11	Chrd
Cxcl12	Cxx1b	Crip2	Cdh2	Chrna4
Phlda2	Epha2	Ctgf	Cdkn1a	Chst1
Ptk7	Efna3	Ctsz	Cdkn2aip	Chst2
Hist2h3b	Tdgf1	Cxcl12	Cdx2	Clcn2
Echdc2	Cxx1a	Cxcr2	Cgn	Cldn6
Npm3	Arhgef26	Cyba	Chmp4b	Clic6
Pemt	Pdgfa	Cyp26a1	Chrd	Cnn2
Snora74a	2310010J17Rik	Cyp26c1	Chst2	Cntfr
Med27	Pitx2	Cyp2e1	Chst7	Cobll1
Psme2	Cntf	D630045J12Rik	Cited1	Col2a1
Apip	Nefm	D7Ertd715e	Ckap4	Cpa2
Gpx8	5730457N03Rik	Dact1	Cldn6	Cpe
Ptpla	Dact1	Dclre1c	Cldn7	Crabp1
Spata24	Ninj2	Dennd5b	Clec1a	Crabp2
Lhpp	Prickle1	Dkk1	Clic6	Crip2
Fam216a	Sgk1	Dlc1	Clip3	Cryab
Akr1b10	Tmem47	Dll3	Cmah	Cthrc1
Itm2a	Psors1c2	Dnmt3a	Cmtm8	Ctsb
8430410A17Rik	Tcea3	Dnmt3b	Cntnap2	Ctsc
Dguok	0610040B10Rik	Dock11	Col13a1	Ctsh
Mpi	Ccno	Dpp4	Col18a1	Ctsz
Fam162a	Rmnd1	Dpysl2	Col4a1	Cxcl12
Acot9	Pold4	Dqx1	Cpe	Cxcr4
Mad2l1bp	A630001G21Rik	Dtx1	Cpn1	Cxx1a
Prl3d1	Prl3d1	E130308A19Rik	Crb3	Cxx1b
Prl3d3	Gm9846	Eif2b1	Creb3l3	Cxx1c
Prl3d2	Nppb	Eif2s1	Crmp1	Cyp26a1
Lama1	Prl3d3	Eif4e	Ctsc	Cyp26c1
Hba-a1	Prl3d2	Elavl3	Ctsh	D7Ertd715e
Fabp3	Prl7a1	Elovl6	Cubn	Daam2
Lefty1	Adm	Enc1	Cxcl12	Dab2
Lamb1	P4ha2	Enho	Cxx1a	Dbn1
Hs3st1	Sct	Eno1	Cxx1b	Ddah1
Hbb-b2	Cts7	Enpp3	Cxx1c	Ddit4
Adm	Gm5795	Eomes	D430041D05Rik	Ddx5
Col4a2	Krt7	Epas1	Dab2	Dnph1
S100a6	S100a6	Epcam	Dclk1	Dpp4
Tfpi	Gm9513	Erdr1	Dcpp1	Dpp7
Lamc1	Fabp3	Evx1	Dcpp3	Ece1
Gata6	Lama1	Ezr	Dlc1	Efnb2
Srgn	Pfpl	Fabp1	Dll1	Egfl7
Snora78	Gadd45b	Fabp3	Dll3	Egln3
P4ha2	Ephb3	Fam212a	Dnajb13	Elavl3
Nppb	Fxyd5	Fga	Dnmt3a	Elovl2
Lhx1	Gm5797	Fgf15	Dnmt3b	Emb
1600029D21Rik	Psg22	Fgf3	Dnmt3l	Eno1
Pkdcc	Anxa5	Fn1	Dpp4	Epas1
Beta-s	Grem2	Fndc3c1	Dpysl2	Epcam
Sparc	Zfp488	Foxd3	Drp2	Epha1
Gsc	Stra6	Foxi3	Dusp7	Epha2
Sfrp1	1600015I10Rik	Foxo4	Dydc2	Epha4
Nid1	Gsc	Foxo6	Dynlrb2	Ephb3
Irs4	Lefty1	Frzb	E230008N13Rik	Eras
Serpinh1	Gm10413	Fscn1	Ecm1	Erdr1
S100g	Psg29	Fst	Efcab1	Esrp1
Epas1	Ncoa7	Fxyd3	Efhc1	Etv4
1500016L03Rik	1600029D21Rik	Fxyd5	Efhc2	Etv5
Fzd5	Mmp9	Fzd2	Efna5	Fabp3
Foxq1	A130077B15Rik	Gas1	Ehd1	Fabp5
Col4a1	Nid1	Gata4	Ehd4	Fads1
Hkdc1	Lamc1	Gata6	Elovl6	Fads2
Flrt3	Olfr613	Gatsl2	Enc1	Fam178b
Rn45s	4933438K21Rik	Gcat	Enkur	Fam57b
Tinagl1	Plod2	Gcgr	Eno4	Fam60a
Hhex	Cdh5	Gcsh	Enpp2	Fbn1
Foxa2	Adamts9	Gjb1	Entpd1	Fbxo44
Cer1	Prl2c2	Glipr1	Eomes	Fendrr
Pth1r	Cts8	Glipr2	Epas1	Fgf5
Gm9846	Lat	Gm15645	Epcam	Fgfbp1
Krt8	AI661453	Gm5506	Epha1	Fgfr2
Pga5	Prl5a1	Gm5531	Epha2	Fjx1
Amot	Amd2	Gm5643	Epha4	Flrt2
Cyp26a1	Thbd	Gm5860	Ephx2	Flrt3
Rpph1	Tfpi2	Gm9513	Esam	Fn1
Apoc2	Apoc2	Gm9776	Esx1	Folr1
Lgals2	Fxyd2	Gng3	Etl4	Foxa1
Cfc1	Id1	Gnpda1	Evl	Foxb1
Car7	Car7	Gpr116	Exoc3l4	Foxc1
Cited1	Cfc1	Grb7	Ezr	Foxc2
Npl	Npl	Grem2	Fabp3	Foxf1
Id1	Spp2	Grik5	Fabp5	Frmd6
Apoa4	Cyba	Grrp1	Fads1	Fsd1l
Spp2	Phyh	Gsn	Fam164c	Fst
Apom	Apoa2	H2-T23	Fam167a	Fth1
Leap2	Apoa4	Habp2	Fam176a	Fxyd6
2610528J11Rik	Lxn	Has2	Fam38b	Fzd10
Rbp4	Tmem37	Hkdc1	Fam57b	Fzd2
Apoc1	Slc13a4	Hmga2	Fam98b	Fzd7
Tmem150a	Grtp1	Hnrnpk	Fbxo15	Fzd8
4933402E13Rik	4933402E13Rik	Hprt	Fgf17	Gas1
Ttr	Ttr	Hrsp12	Fgf3	Gbx2
Cideb	Cited1	Hs3st1	Fgf8	Gldc
Smlr1	Pxdc1	Hspb1	Fhad1	Glrx
Aqp8	Lgals2	Hvcn1	Fhl3	Gm10845
Morc4	Lect2	Ifitm1	Fjx1	Gm11627
Fxyd2	Tm4sf5	Ifitm2	Fkbp7	Gm129
Apoa1	0610005C13Rik	Igsf5	Fkbp9	Gm17821
Pxdc1	Rbp4	Irx5	Fn1	Gm20362
Cubn	Olfm1	Itga6	Fosl1	Gm3002
0610005C13Rik	Leap2	Itgb3	Foxc1	Gm3893
Lxn	Apoa1	Jag1	Foxc2	Gm6792
Creb3l3	Pcbd1	Jph4	Foxj1	Gm7102
Ctsh	Mesp1	Jup	Frem2	Gmps
Hnf1b	Slc7a8	Kdelr3	Fsd1	Gng3
Sfmbt2	Cd40	Klf9	Fst	Gngt2
Pla2g12b	Elovl1	Krt18	Fth1	Golt1a
Triml1	Bend5	Krt19	Fxyd2	Gpr124
Slc23a1	S100g	Krt7	Fxyd6	Gpr89
Fgb	Id2	Lama1	Fzd1	Gprc5c
Triml2	Acaa2	Lamb1	Fzd4	Gpx2
Amn	Apoc3	Lamc1	Gas1	Gramd3
Sigirr	Efnb1	Lars2	Gata1	Grp
Trf	Trf	Lcmt2	Gatsl2	Gsta4
Efnb1	Tmem150a	Ldha	Gc	H2afy2
Cldn2	Has2	Lef1	Gdf1	H2afz
Slc13a4	Dpp7	Lefty2	Gja1	H2-Q4
H19	Xlr3a	Lgals3	Gjb1	Hadhb
Gpx3	Rnf128	Lhx1	Glis1	Hand2
Slc2a3	Hsd17b2	Lifr	Gm10664	Hapln1
Mttp	Soat2	Lima1	Gm10845	Has2
Afp	Apom	Llgl2	Gm13139,Gm13251	Hba-a1
Igf2	Hnf4a	Loxl2	Gm13139,Znf41-ps	Hba-a2
Slc7a8	Serpinf2	Luc7l2	Gm15070	Hbb-b1
Dab2	Sigirr	Mageb16	Gm16702	Hbb-b2
		Magel2	Gm17660	Hes7
		Meg3	Gm7257	Hesx1
		Meis2	Gm88	Hexb
		Mesdc1	Gng3	Hey2
		Mesp1	Gp1bb,Sept5	Hist3h2ba
		Mesp2	Gpr180	Hkdc1
		Mixl1	Gpx3	Hmga2
		Mmp25	Grb7	Hmgb1
		Mmp9	Grem2	Hmgb3
		Morf4l2	Grrp1	Hmgn1
		Mpv17l	Gsn	Hnrnpf
		Msx1as	H19	Hnrnpk
		Mt1	H2-Q4	Hoxa1
		Mt2	Has2	Hoxb1
		Mtap7d3	Hist1h2ac	Hoxb2
		Myadm	Hmga2	Hs3st3b1
		Myrf	Hook1	Hs6st1
		Nespas	Hoxb2	Hsd11b2
		Nid1	Ifi27l1	Hsf2
		Nkd1	Ifitm1	Ifitm1
		Nlgn2	Ift74	Ifitm2
		Nlrp1a	Igf1r	Igdcc3
		Nme3	Igf2	Igf2
		Nmrk1	Igfbp4	Igf2r
		Nostrin	Igsf1	Igsf11
		Notch1	Iqca	Il17rd
		Npm3-ps1	Iqub	Ilf2
		Nppb	Irf7	Irx1
		Nsfl1c	Itga6	Irx3
		Nxf7	Itgb3	Irx5
		Omd	Jdp2	Isl1
		Otx2	Jub	Itga6
		Paip2	Kdr	Jam3
		Pbld1	Kif5c	Kcnk1
		Pbx1	Klhl32	Kdr
		Pcdh1	Klhl6	Kit
		Pcdh7	Krt7	Klf9
		Pcdh8	Larp7	Krt18
		Pcsk9	Lars2	Krt19
		Pdcd2l	Lefty2	Lama1
		Pdcd6	Leprel1	Larp7
		Pdgfra	Leprel4	Lars2
		Pdpn	Lgals1	Lbh
		Pdzd3	Lgmn	Lcp1
		Pdzd4	Lgr5	Lect2
		Pga5	Lhb	Lhfpl2
		Phc1	Lor	Lhx5
		Phf17	Lpar4	Lifr
		Phgdh	Lphn2	Lpar3
		Phkg1	Lpl	Lphn2
		Pim2	Lrp2	Lpl
		Pla2g10	Lrp8	Lrig3
		Plac8	Lrrc23	Lrp2
		Plac9a	Lrrc43	Lrpap1
		Plod2	Ltb	Lrrc42
		Podxl	Mak	Lrrc8a
		Pou3f1	Marcks	Ly6e
		Pou5f1	Mcc	Mad2l1
		Ppp1r16b	Meg3,Mir1906-2,Mir770	Maea
		Prdm6	Meis2	Map1b
		Prickle1	Mesp1	Map2k6
		Prl2c2	Mesp2	Marcksl1
		Prl2c3	Mex3b	Mcc
		Prl2c4	Mfsd11	Mcf2
		Prl3d1	Mgll	Mef2c
		Prl3d2	Mical2	Meg3
		Prl3d3	Mid1ip1	Mest
		Prl7a1	Mir369,Mir410,Mir412,Mirg	Mgst1
		Procr	Mixl1	Miat
		Prps1	Mmp9	Mirg
		Prtg	Morn3	Mixl1
		Psmd14	Mrps6,Slc5a3	Mlf2
		Psmg1	Msx1	Mllt6
		Pth1r	Msx1as	Mn1
		Ptk7	Msx2	Ms4a4d
		Rab11a	Mtap7	Msgn1
		Rab33b	Mtap7d3	Msx2
		Rai14	Mxra7	Mt1
		Ramp3	Myo6	Mtx2
		Rasgrp2	Nanog	Myl1
		Rbm24	Nav1	Myrf
		Rbm38	Nbl1	Nexn
		Rbms1	Ndrg1	Nipsnap1
		Rftn1	Nefm	Nkd1
		Rhox6	Nek5	Nkx1-2
		Rnf208	Nin	Nlrp1a
		Rpe	Nkd1	Nmnat2
		Rragd	Nme5	Nnat
		Rreb1	Nodal	Nog
		Rrp15	Nostrin	Notum
		Rspo3	Noto	Ntn1
		S100g	Nptx2	Nudt19
		Sall2	Nrk	Nusap1
		Sall3	Nrp2	Nxf7
		Sbk1	Nudt19	Olfr613
		Serpinf2	Nxf7	Olfr856-ps1
		Serpinh1	Nxph4	Otx2
		Sfn	Ocln	Otx2os1
		Slc10a7	Olr1	Pak1
		Slc1a3	Omd	Palm3
		Slc22a18	Otx2	Pappa
		Slc23a1	P2rx6	Pbx1
		Slc2a2	P4ha2	Pcdh1
		Slc34a2	Pcdh1	Pcdh8
		Slc6a2	Pcdh18	Pced1b
		Slc7a14	Pcdh19	Pcna
		Slc7a3	Pcdh7	Pcp4
		Slfn5	Pcdh8	Pcsk1n
		Slpi	Pcgf5	Pdcl3
		Smad6	Pde10a	Pde3b
		Snai1	Pdgfa	Pdzd4
		Snhg3	Pdlim4	Pga5
		Snhg9	Pdpn	Pgap1
		Snord22	Pdzd4	Phc1
		Snrpa1	Pdzk1	Phlda2
		Snrpn	Pecam1	Pim1
		Snx3	Peg10	Pim2
		Soat1	Pf4	Pkdcc
		Soat2	Pga5	Pknox2
		Socs2	Pgap1	Pla2g12a
		Sox2	Phc1	Pla2g12b
		Sp5	Phlda2	Plat
		Sp8	Pim2	Plin3
		Sparc	Pkp2	Pls3
		Spon1	Pla2g12b	Pmp22
		Srgn	Plekha7	Pnrc2
		Srsf7	Plod2	Podxl
		Stc1	Pmepa1	Pou3f1
		Stmn2	Pnma1	Pou5f1
		Syt11	Pnma2	Ppa1
		T	Pnma5	Ppap2b
		Taf1d	Podxl	Ppapdc1a
		Tbx3	Porcn	Ppp1r11
		Tbx6	Pou5f1	Ppp1r1a
		Tdgf1	Ppp1r14b	Ppp3ca
		Tdh	Ppp1r15a	Prdm6
		Tead2	Ppp1r16b	Prdx6
		Tfap2a	Ppp4r4	Prl2c4
		Tfap2c	Prickle1	Prom1
		Tfeb	Prl5a1	Prss12
		Thbd	Prps1	Psma1
		Timm50	Prss12	Psmd12
		Tinagl1	Prss22	Psmd14
		Tmem37	Prss35	Psmd2
		Tmem47	Prss8	Psmd6
		Tmem8	Prtg	Ptn
		Tmsb4x	Psg22	Ptpn13
		Tnfrsf19	Psg26	Qprt
		Tor4a	Psrc1	Rai14
		Tpd52	Ptger3	Ramp2
		Tra2b	Ptk6	Rasgrp2
		Trap1a	Rangrf	Rasgrp3
		Tspan13	Rasgrp3	Rbm26
		Tubb6	Rbm24	Rbm47
		Txnl1	Rbm38	Rbp1
		Uchl1	Rbms1	Rbpms2
		Upp1	Rcn1	Reep2
		Utf1	Rcn3	Rgs5
		Vamp8	Rgs17	Rhox5
		Vdac3	Rhbg	Rhox6
		Vim	Rhox5	Rin3
		Vmn2r-ps129	Rian	Rln3
		Vrtn	Riiad1	Rnase4
		Vstm2b	Robo1	Robo1
		Wdr18	Ror2	Ror2
		Wfdc1	Rplp2-ps1,Wdr89	Rpl7l1
		Wfdc2	Rragd	Rpp25
		Wls	Rrbp1	Rps6ka4
		Wnt2	Rsph4a	Rragd
		Wnt3	Rtl1	Rtn4rl1
		Wnt3a	S100g	Runx1t1
		Wnt5b	S1pr5	S100g
		Wnt8a	Sall3	S1pr5
		Xaf1	Samd11	Sall1
		Yif1a	Samd3	Samd3
		Zbed6	Sc4mol	Scd2
		Zmynd8	Scamp5	Sdc4
			Sdc4	Sema3f
			Sema4d	Sema4b
			Sephs2	Sema6a
			Serpinb6c	Sema6d
			Serpinb9	Serinc2
			Serpinb9e	Sez6
			Sfrp1	Sfrp1
			Sfrp2	Sfrp2
			Sgk3	Shisa2
			Shisa2	Siah2
			Slc13a4	Six1
			Slc16a1	Slc16a1
			Slc16a3	Slc1a3
			Slc22a18	Slc23a1
			Slc25a4	Slc2a3
			Slc29a1	Slc35f2
			Slc2a1	Slc38a3
			Slc2a2	Slc39a1
			Slc38a1	Slc6a6
			Slc39a5	Slc7a7
			Slc3a2	Smad3
			Slc6a2	Smad6
			Slc6a6	Smarcd3
			Slc7a3	Smc6
			Slc7a9	Sms
			Slmo1	Snai2
			Smad9	Snhg4
			Snai1	Snrpn
			Snhg4	Snurf
			Snrpn,Snurf	Soat1
			Soat1	Soat2
			Sord	Socs2
			Sox11	Sox11
			Sox4	Sox17
			Sox9	Sox2
			Sp5	Sox3
			Sp8	Sp5
			Spef1	Speg
			Spink3	Spink3
			Spint1	Spint2
			Spint2	Spns2
			Spon1	Srrm2
			St14	Ssbp3
			Stk33	St3gal5
			Stk39	St8sia3
			Sult1e1	Stmn2
			Synrg	Stox2
			T	Stra6
			Tbl2	Sulf1
			Tbx3	Syt13
			Tbx6	Tal1
			Tcea3	Tal2
			Tceal8	Tbx20
			Tdgf1	Tbx3
			Tdh	Tbx6
			Tekt1	Tceal8
			Tekt2	Tcf15
			Tekt4	Tcf21
			Thbd	Tcf7l1
			Tiam1	Tdh
			Timp1	Tenm4
			Tmem107	Thbd
			Tmem181a	Timmdc1
			Tmem186	Tma16
			Tmem206	Tmem130
			Tmem97	Tmem47
			Tmprss2	Tmprss2
			Tmsb10	Tpm3
			Tmsb4x	Tpm4
			Tmx2	Trh
			Tnfrsf19	Trp53i11
			Tns4	Tsc22d4
			Tom1l1	Tshz1
			Tpd52	Tspan13
			Tppp3	Ttr
			Trim2	Tubb3
			Trim36	Tubb4a
			Trpv2	Twist1
			Tsc22d3	Txnl1
			Tspan13	Tyro3
			Tspan4	Ube2k
			Ttc25	Ubr7
			Ttc29	Ucp2
			Ttr	Unc5c
			Ubxn11	Upp1
			Usp51	Uqcrc2
			Vangl1	Vamp8
			Vil1	Vdac3
			Vmn1r-ps79	Vil1
			Vwa5b1	Vmn1r58
			Wdr16	Wdr76
			Wdr34	Wfikkn1
			Wdr52	Wls
			Wfdc2	Wnt3a
			Wnt2	Wnt8a
			Wnt3	Xist
			Wnt5a	Xlr4c
			Wnt8a	Xlr5a
			Xlr4c	Xlr5b
			Xlr5a	Ywhaq
			Xlr5b	Zadh2
			Ydjc	Zeb2
			Ysk4	Zfp36l3
			Zfp36l3	Zfp462
			Zfp423	Zfp488
			Zfp488	Zfp503
			Zic3	Zfp516
			Zmynd10	Zfp608
			Zscan10	Zfp703
				Zfpm1
				Zic2
				Zic3
				Zic5
